# Supplementary material for: A Precision Computational Framework for sLORETA Neurofeedback in Mild Cognitive Impairment: Integration of qEEG Biomarkers and Neuropsychological Metrics
Source: Int J Environ Res Public Health. 2026 May 8;23(5):624. doi: 10.3390/ijerph23050624 (PMC13207330; doi:10.3390/ijerph23050624)
Supplement: Supplementary file 1 [file ijerph-23-00624-s001.zip]

Archive with 1 entries (1 files):
- ijerph-4181466-supplementary.pdf
